# Supplementary material for: Comparing Data Collection Tools for Zoo Management Decision-Making: A Case Study Examining Behavioral Measures of Humboldt Penguin Bond Strength
Source: Animals (Basel). 2022 Nov 3;12(21):3031. doi: 10.3390/ani12213031 (PMC9657121; doi:10.3390/ani12213031)
Supplement: Supplementary file 1 [file animals-12-03031-s001.zip]

Archive with 1 entries (1 files):
- animals-1928176-supplementary.pdf
